# Supplementary material for: Can Samba and Forró Brazilian rhythmic dance be more effective than walking in improving functional mobility and spatiotemporal gait parameters in patients with Parkinson’s disease?
Source: BMC Neurol. 2020 Aug 18;20:305. doi: 10.1186/s12883-020-01878-y (PMC7433088; doi:10.1186/s12883-020-01878-y)
Supplement: Supplementary file 1 — Additional file 1. [file 12883_2020_1878_MOESM1_ESM.xlsx]

## Sheet: Plan 1
PARTICIPANTS	INTERVENTION GROUP	DATA	BODY MASS (kg)	HEIGHT (m)	DIAGNOSIS TIME PD (YEARS)	INSTABILITY	TREMOR	POSTURAL CHANGE	RIGIDITY	BRADYKINESIA	DYKINESIA	FALLS HISTORY	PHYSICAL EXERCISE PRACTICE	DP SPECIFIC MEDICATION	DAILY DOSE (mg)	UPDRS III	H&Y	TUG SSS (s)	TUG FS (s)	VELOCITY SSS (m/s)	SF at SSS (steps/min)	SL at SSS (m)	StT at SSS (s)	SwT at SSS (s)	DSP at SSS (%)	VELOCITY FS (m/s)	SF at FS (steps/min)	SL at FS (m)	StT at FS (s)	SwT at FS (s)	DSP at FS (%)
PARTICIPANT 1	DANCE GROUP	PRE	74	1.69	5	No	No	No	Yes	Yes	No	No	Yes	Prolopa	750	7	1	9.72	6.8	1.1	106.2	0.62	0.75	0.38	14.49	1.5	118.2	0.73	0.64	0.39	11.83
PARTICIPANT 1	DANCE GROUP	POST																8.47	6.55	1.2	109.2	0.64	0.75	0.34	16.76	1.7	129.6	0.8	0.58	0.33	12.34
PARTICIPANT 2	DANCE GROUP	PRE	66	1.65	1	No	Yes	No	Yes	Yes	Yes	No	Yes	Levodopa	1200	11	1	8.91	7.61	1.4	118	0.67	0.66	0.35	15.58	2.1	167.4	0.9	0.57	0.32	11.37
PARTICIPANT 2	DANCE GROUP	POST																6.77	5.66	1.4	124.2	0.77	0.6	0.36	12.19	1.9	152.4	0.77	0.48	0.31	9.1
PARTICIPANT 3	DANCE GROUP	PRE	96	1.56	4	Yes	Yes	No	No	Yes	No	Yes	No	Prolopa	1000	14	1.5	13.62	12.29	0.8	104.4	0.42	0.84	0.31	22.57	1.1	139.8	0.44	0.63	0.25	23.52
PARTICIPANT 3	DANCE GROUP	POST																11.21	8.64	0.9	118.2	0.5	0.71	0.3	20.77	1.5	166.2	0.56	0.49	0.22	18.73
PARTICIPANT 4	DANCE GROUP	PRE	70	1.57	11	Yes	Yes	Yes	No	Yes	Yes	No	No	Levodopa	2100	6	1.5	12.06	9.62	0.9	96	0.58	0.83	0.4	16.18	1.3	111.6	0.69	0.69	0.37	13.33
PARTICIPANT 4	DANCE GROUP	POST																9.85	7.89	1.1	113.4	0.6	0.73	0.32	17.27	1.5	128.4	0.68	0.63	0.31	14.93
PARTICIPANT 5	DANCE GROUP	PRE	62	1.52	4	Yes	No	No	Yes	Yes	No	Yes	No	Prolopa	500	10	1	13.65	11.34	1	112.8	0.52	0.71	0.36	15.09	1	113.4	0.56	0.71	0.35	15.34
PARTICIPANT 5	DANCE GROUP	POST																11.19	9.02	1	119.4	0.51	0.66	0.33	15.58	1.3	133.8	0.6	0.58	0.32	12.44
PARTICIPANT 6	DANCE GROUP	PRE	59	1.48	1	Yes	Yes	No	Yes	Yes	No	Yes	Yes	Prolopa	500	23	3	17.8	13.06	0.7	97.2	0.37	0.87	0.36	22.79	0.8	112.2	0.41	0.74	0.34	18.18
PARTICIPANT 6	DANCE GROUP	POST																14.02	12.5	0.5	86.4	0.31	1.04	0.31	26.53	0.9	111	0.44	0.75	0.32	18.15
PARTICIPANT 7	DANCE GROUP	PRE	83	1.57	3	No	Yes	No	Yes	Yes	No	Yes	Yes	Prolopa	750	18	1	13.27	10.39	1	115.8	0.53	0.69	0.34	16.9	1.2	129.6	0.6	0.61	0.32	14.79
PARTICIPANT 7	DANCE GROUP	POST																10.15	8.99	1.1	121.8	0.55	0.67	0.31	16.92	1.4	141.6	0.61	0.56	0.28	15.31
PARTICIPANT 8	DANCE GROUP	PRE	71	1.75	10	No	Yes	No	No	Yes	No	No	Yes	Prolopa	500	6	1	10.57	7.46	1.1	104.4	0.64	0.72	0.42	13.82	2	146.4	0.86	0.49	0.34	11.46
PARTICIPANT 8	DANCE GROUP	POST																9.19	7.87	1.2	112.8	0.68	0.7	0.38	16.37	1.8	136.6	0.77	0.54	0.32	12.63
PARTICIPANT 9	DANCE GROUP	PRE	93	1.7	1.5	Yes	Yes	No	Yes	Yes	No	No	Yes	Prolopa	375	11	3	9.6	7.58	1.1	106.2	0.63	0.72	0.39	16.77	1.6	127.8	0.71	0.61	0.3	16.95
PARTICIPANT 9	DANCE GROUP	POST																8.53	7.77	1.5	130.8	0.71	0.59	0.33	12.97	1.7	141	0.76	0.53	0.31	11.94
PARTICIPANT 10	DANCE GROUP	PRE	79	1.58	15	Yes	Yes	Yes	Yes	Yes	No	Yes	Yes	Prolopa	625	31	3	10.17	10.13	0.9	118.2	0.51	0.67	0.35	16.88	1.7	170.4	0.62	0.43	0.28	11.44
PARTICIPANT 10	DANCE GROUP	POST																12.85	10.39	0.9	118.2	0.47	0.65	0.38	14.36	1.3	148.8	0.54	0.48	0.33	11.25
PARTICIPANT 11	DANCE GROUP	PRE	73	1.51	2	Yes	Yes	No	Yes	Yes	No	Yes	Yes	Prolopa	250	15	2.5	11.02	9.08	1.1	129	0.52	0.62	0.33	16.84	1.4	144.6	0.59	0.52	0.3	14.82
PARTICIPANT 11	DANCE GROUP	POST																10.42	9.6	1.3	139.2	0.56	0.57	0.32	14.12	1.4	158.4	0.53	0.46	0.29	12.5
PARTICIPANT 12	DANCE GROUP	PRE	76	1.61	2	Yes	Yes	No	Yes	Yes	No	No	No	Prolopa	625	10	2.5	10.05	8.12	1.1	129.6	0.49	0.63	0.31	17.25	1.4	151.2	0.57	0.51	0.29	14.38
PARTICIPANT 12	DANCE GROUP	POST																9.69	8.03	1.1	128.4	0.51	0.6	0.35	16.39	1.4	159	0.53	0.5	0.27	15.7
PARTICIPANT 13	WALKING GROUP	PRE	54	1.56	4	Yes	No	No	No	Yes	No	Yes	Yes	Prolopa	500	16	1.5	11.91	10.11	0.9	106.2	0.55	0.76	0.37	15.12	1.6	155.4	0.67	0.49	0.28	12.01
PARTICIPANT 13	WALKING GROUP	POST																12.59	9.54	1	105	0.57	0.81	0.35	16.23	1.5	141	0.65	0.53	0.29	12.5
PARTICIPANT 14	WALKING GROUP	PRE	74	1.66	2	Yes	Yes	No	Yes	Yes	No	No	Yes	Prolopa	375	24	3	10.73	8.3	1.2	112.8	0.66	0.7	0.37	14.1	1.6	133.2	0.71	0.6	0.3	15.56
PARTICIPANT 14	WALKING GROUP	POST																9.46	7.77	1.2	111.6	0.62	0.72	0.35	15.48	1.7	141	0.78	0.53	0.31	14.34
PARTICIPANT 15	WALKING GROUP	PRE	88	1.65	16	Yes	Yes	No	Yes	Yes	No	No	No	Prolopa	500	32	3	14.02	10.39	1	107.4	0.54	0.71	0.4	15.07	1.5	139.8	0.64	0.54	0.32	13.72
PARTICIPANT 15	WALKING GROUP	POST																11.91	9.69	0.9	106.2	0.54	0.69	0.43	12.98	1.4	128.4	0.67	0.56	0.38	11.7
PARTICIPANT 16	WALKING GROUP	PRE	85	1.66	12	Yes	Yes	Yes	Yes	Yes	Yes	Yes	No	Prolopa	700	35	3	11.47	10.27	0.9	101.4	0.51	0.8	0.38	17.92	1.1	116.4	0.49	0.74	0.32	20.86
PARTICIPANT 16	WALKING GROUP	POST																10.97	9.75	0.9	105	0.52	0.79	0.36	17.72	1.3	126.6	0.6	0.65	0.32	16.4
PARTICIPANT 17	WALKING GROUP	PRE	66	1.62	5	No	Yes	No	Yes	Yes	No	Yes	Yes	Prolopa	188	15	1.5	9.24	8.48	1.3	120.6	0.6	0.64	0.34	15.81	1.7	138.6	0.67	0.54	0.31	15.89
PARTICIPANT 17	WALKING GROUP	POST																10.14	8.13	1.2	117.6	0.6	0.64	0.37	13.22	1.6	138.6	0.72	0.52	0.32	12.71
PARTICIPANT 18	WALKING GROUP	PRE	84	1.7	6	No	Yes	No	Yes	Yes	No	No	Yes	Prolopa	1000	21	2	9.93	8.17	1.2	111.6	0.65	0.65	0.4	10.98	1.7	139.2	0.77	0.56	0.31	13.3
PARTICIPANT 18	WALKING GROUP	POST																9.98	8.73	1.3	115.2	0.68	0.65	0.38	11.95	1.7	130.2	0.76	0.57	0.36	8.64
Note: Parkinson's Disease (PD); Motor part of the Unified Parkinson's Disease Scale (UPDRS); Hoehn & Yahr (H&Y) scale; Timed up and Go test (TUG); Self-selected speed (SSS); step frequency (SF); step length (SL); stance time (StT); swing time (SwT); double support phase (DSP); Fast speed (FS).
